# Supplementary material for: Beyond adrenal suppression: a comprehensive post-marketing safety profile of etomidate from real world data
Source: Front Med (Lausanne). 2026 Jul 7;13:1780171. doi: 10.3389/fmed.2026.1780171 (PMC13385346; doi:10.3389/fmed.2026.1780171)
Supplement: Supplementary file 3 [file Table_3.xlsx]

## Sheet: Sheet 1
Supplementary Table 3. SOCs associated with etomidate.
SOC	Case Number	ROR	95% CI of ROR	PRR	95% CI of PRR	Chisq	IC	IC025	EBGM	EBGM05
endocrine disorders	38	19.64	14.17-27.23	18.7	13.67-25.59	638.33	4.22	3.76	18.7	14.23
cardiac disorders	100	5.52	4.47-6.81	4.92	4.12-5.87	320.77	2.3	2	4.92	4.12
metabolism and nutrition disorders	36	2.2	1.58-3.08	2.14	1.56-2.93	22.5	1.1	0.62	2.14	1.62
vascular disorders	36	2.2	1.57-3.07	2.14	1.56-2.93	22.38	1.1	0.62	2.14	1.62
nervous system disorders	127	2.12	1.75-2.56	1.93	1.65-2.26	62.37	0.95	0.68	1.93	1.65
injury, poisoning and procedural complications	117	1.64	1.35-2.00	1.54	1.32-1.80	24.87	0.63	0.35	1.54	1.31
eye disorders	19	1.21	0.77-1.91	1.21	0.77-1.90	0.68	0.27	-0.37	1.21	0.82
psychiatric disorders	50	1.15	0.86-1.53	1.14	0.87-1.50	0.9	0.19	-0.22	1.14	0.9
investigations	45	0.93	0.69-1.25	0.93	0.71-1.22	0.25	-0.1	-0.53	0.93	0.72
hepatobiliary disorders	6	0.83	0.37-1.86	0.83	0.37-1.85	0.2	-0.26	-1.33	0.83	0.43
general disorders and administration site conditions	107	0.75	0.61-0.92	0.78	0.65-0.93	7.83	-0.35	-0.64	0.78	0.66
immune system disorders	6	0.68	0.30-1.52	0.68	0.30-1.52	0.9	-0.55	-1.63	0.68	0.35
respiratory, thoracic and mediastinal disorders	20	0.52	0.33-0.81	0.53	0.34-0.82	8.63	-0.91	-1.53	0.53	0.37
renal and urinary disorders	5	0.34	0.14-0.83	0.35	0.14-0.85	6.23	-1.52	-2.68	0.35	0.17
musculoskeletal and connective tissue disorders	10	0.23	0.12-0.43	0.24	0.13-0.44	25.29	-2.05	-2.91	0.24	0.14
infections and infestations	9	0.2	0.11-0.39	0.21	0.11-0.40	27.49	-2.22	-3.12	0.21	0.12
skin and subcutaneous tissue disorders	8	0.18	0.09-0.36	0.19	0.10-0.38	30.05	-2.42	-3.37	0.19	0.1
gastrointestinal disorders	7	0.1	0.05-0.20	0.1	0.05-0.21	59.09	-3.26	-4.27	0.1	0.06
SOC, System Organ Class; ROR, Reporting Odds Ratio; CI, Confidence Interval; PRR, Proportional Reporting Ratio; X2, Chi-squared; IC, Information Component; IC025, the Lower Bound of 95% CI of IC, EBGM, Empirical Bayesian Geometric Mean; EBGM05, the Lower Bound of 95% CI of EBGM.
