# Supplementary material for: Beyond adrenal suppression: a comprehensive post-marketing safety profile of etomidate from real world data
Source: Front Med (Lausanne). 2026 Jul 7;13:1780171. doi: 10.3389/fmed.2026.1780171 (PMC13385346; doi:10.3389/fmed.2026.1780171)
Supplement: Supplementary file 4 [file Table_4.xlsx]

## Sheet: Sheet 1
Supplementary Table 4. PTs associated with etomidate.
SOC	PT	Case Number	ROR	95% CI of ROR	PRR	95% CI of PRR	Chisq	IC	IC025	EBGM	EBGM05
cardiac disorders	cardiac arrest	33	32.6	22.99-46.21	31.21	22.37-43.55	966.03	4.96	4.47	31.2	23.3
nervous system disorders	myoclonus	22	148.89	97.38-227.63	144.57	95.79-218.19	3130.76	7.17	6.57	144.27	101.13
endocrine disorders	adrenal insufficiency	14	95.06	56.00-161.36	93.31	56.05-155.33	1277.08	6.54	5.8	93.19	59.85
vascular disorders	hypotension	13	5.14	2.97-8.90	5.07	2.99-8.61	42.61	2.34	1.58	5.07	3.2
injury, poisoning and procedural complications	product packaging confusion	12	395.62	223.30-700.91	389.33	220.53-687.34	4622.41	8.6	7.8	387.18	239.93
nervous system disorders	seizure	12	8.42	4.76-14.90	8.3	4.70-14.65	77.22	3.05	2.26	8.3	5.15
cardiac disorders	bradycardia	12	17.72	10.02-31.36	17.46	9.89-30.82	186.31	4.13	3.33	17.45	10.83
cardiac disorders	tachycardia	12	10.7	6.05-18.92	10.54	5.97-18.61	103.77	3.4	2.61	10.54	6.54
vascular disorders	hypertension	11	4.05	2.23-7.35	4.01	2.23-7.22	24.92	2	1.18	4.01	2.44
psychiatric disorders	drug abuse	10	9.28	4.97-17.33	9.17	4.99-16.84	72.93	3.2	2.34	9.17	5.44
nervous system disorders	loss of consciousness	9	5.53	2.87-10.67	5.48	2.87-10.46	32.99	2.45	1.55	5.48	3.16
metabolism and nutrition disorders	hypokalaemia	9	15.46	8.01-29.84	15.29	8.01-29.20	120.27	3.93	3.03	15.29	8.82
psychiatric disorders	bruxism	9	131.97	68.36-254.80	130.41	68.30-249.01	1153.7	7.02	6.12	130.17	75.06
nervous system disorders	dystonia	8	31.64	15.76-63.51	31.31	15.77-62.17	234.74	4.97	4.02	31.3	17.47
cardiac disorders	cardio-respiratory arrest	8	14.68	7.31-29.46	14.53	7.32-28.85	100.84	3.86	2.91	14.53	8.11
injury, poisoning and procedural complications	anaesthetic complication	7	211.28	100.26-445.22	209.32	99.39-440.83	1447.04	7.71	6.7	208.7	111.86
injury, poisoning and procedural complications	product label confusion	7	99.46	47.23-209.47	98.55	46.79-207.55	675.02	6.62	5.61	98.41	52.77
injury, poisoning and procedural complications	post procedural complication	7	28.22	13.40-59.41	27.97	13.28-58.91	182	4.81	3.8	27.96	15
general disorders and administration site conditions	hyperthermia malignant	7	374.64	177.63-790.12	371.16	176.24-781.67	2570.56	8.53	7.52	369.21	197.74
musculoskeletal and connective tissue disorders	muscle rigidity	7	45.61	21.66-96.02	45.19	21.46-95.17	302.36	5.5	4.49	45.16	24.22
injury, poisoning and procedural complications	procedural complication	6	61.32	27.45-136.98	60.84	27.24-135.89	352.88	5.93	4.85	60.79	31.03
nervous system disorders	hypertonia	6	78.81	35.27-176.06	78.19	35.01-174.64	456.72	6.29	5.21	78.1	39.86
nervous system disorders	generalised tonic-clonic seizure	6	30	13.43-67.01	29.77	13.33-66.49	166.81	4.9	3.82	29.76	15.19
nervous system disorders	epilepsy	6	15.49	6.94-34.59	15.37	6.88-34.33	80.66	3.94	2.87	15.37	7.85
cardiac disorders	myocardial ischaemia	6	40.6	18.18-90.68	40.28	18.03-89.97	229.76	5.33	4.26	40.26	20.55
psychiatric disorders	agitation	6	6.36	2.85-14.19	6.31	2.83-14.09	26.86	2.66	1.58	6.31	3.22
respiratory, thoracic and mediastinal disorders	apnoea	6	60.15	26.93-134.37	59.68	26.72-133.30	345.93	5.9	4.82	59.63	30.44
investigations	oxygen saturation decreased	6	8.52	3.81-19.02	8.46	3.79-18.90	39.49	3.08	2.01	8.46	4.32
endocrine disorders	thyrotoxic crisis	6	444.91	198.74-996.02	441.38	197.61-985.85	2619.77	8.78	7.7	438.61	223.48
injury, poisoning and procedural complications	anaesthetic complication neurological	5	676.45	279.56-1636.83	671.97	278.16-1623.30	3317.97	9.38	8.21	665.58	317.75
nervous system disorders	autonomic nervous system imbalance	5	139.86	57.99-337.29	138.94	57.51-335.64	683.39	7.12	5.96	138.66	66.38
metabolism and nutrition disorders	hypoglycaemia neonatal	5	251.07	104.03-605.92	249.41	103.24-602.51	1232.7	7.96	6.8	248.53	118.91
general disorders and administration site conditions	injection site phlebitis	5	1636.08	672.16-3982.32	1625.22	672.77-3926.09	7931.68	10.63	9.46	1588.31	754.53
injury, poisoning and procedural complications	product appearance confusion	4	357.54	133.51-957.52	355.65	133.48-947.61	1407.45	8.47	7.19	353.85	155.18
injury, poisoning and procedural complications	intercepted product administration error	4	48.84	18.28-130.53	48.59	18.24-129.47	186.33	5.6	4.33	48.56	21.33
injury, poisoning and procedural complications	circumstance or information capable of leading to medication error	4	10.12	3.79-27.04	10.07	3.78-26.83	32.7	3.33	2.06	10.07	4.43
injury, poisoning and procedural complications	medication error	4	5.83	2.18-15.58	5.81	2.18-15.48	15.92	2.54	1.27	5.8	2.55
nervous system disorders	coma	4	6.6	2.47-17.63	6.57	2.47-17.51	18.91	2.72	1.45	6.57	2.89
metabolism and nutrition disorders	ketoacidosis	4	41.42	15.50-110.68	41.21	15.47-109.80	156.85	5.36	4.09	41.18	18.09
metabolism and nutrition disorders	metabolic acidosis	4	10.21	3.82-27.27	10.16	3.81-27.07	33.04	3.34	2.08	10.16	4.46
metabolism and nutrition disorders	hyperkalaemia	4	9.09	3.40-24.27	9.04	3.39-24.09	28.63	3.18	1.91	9.04	3.97
cardiac disorders	ventricular tachycardia	4	19	7.11-50.77	18.91	7.10-50.38	67.84	4.24	2.97	18.9	8.31
general disorders and administration site conditions	screaming	4	48.74	18.24-130.26	48.49	18.20-129.20	185.93	5.6	4.33	48.46	21.29
general disorders and administration site conditions	therapeutic product effect decreased	4	7.1	2.66-18.97	7.07	2.65-18.84	20.85	2.82	1.55	7.07	3.11
psychiatric disorders	aggression	4	6.17	2.31-16.49	6.14	2.30-16.36	17.24	2.62	1.35	6.14	2.7
investigations	blood pressure decreased	4	4.71	1.76-12.58	4.69	1.76-12.50	11.62	2.23	0.96	4.69	2.06
endocrine disorders	hyperplasia adrenal	4	5404.43	1949.76-14980.24	5375.73	1940.01-14896.02	19959.6	12.29	10.96	4991.82	2127.06
injury, poisoning and procedural complications	wrong product stored	3	866.22	276.81-2710.68	862.77	276.81-2689.06	2550.84	9.74	8.31	852.26	328.1
injury, poisoning and procedural complications	endotracheal intubation complication	3	393.44	126.20-1226.54	391.88	125.73-1221.40	1163.12	8.61	7.18	389.7	150.5
nervous system disorders	tonic clonic movements	3	182.87	58.76-569.14	182.15	58.44-567.72	539.07	7.51	6.09	181.68	70.26
nervous system disorders	muscle contractions involuntary	3	65.77	21.15-204.51	65.52	21.02-204.21	190.43	6.03	4.61	65.46	25.34
metabolism and nutrition disorders	starvation ketoacidosis	3	1631.72	518.25-5137.45	1625.22	521.44-5065.45	4759	10.63	9.19	1588.31	608.35
metabolism and nutrition disorders	euglycaemic diabetic ketoacidosis	3	62.92	20.24-195.64	62.68	20.11-195.36	181.93	5.97	4.55	62.62	24.24
cardiac disorders	ventricular fibrillation	3	21.12	6.80-65.65	21.04	6.75-65.58	57.26	4.39	2.98	21.04	8.14
general disorders and administration site conditions	infusion site thrombosis	3	873.41	279.09-2733.33	869.93	279.11-2711.38	2571.8	9.75	8.32	859.25	330.78
vascular disorders	phlebitis	3	44.92	14.45-139.66	44.75	14.36-139.48	128.25	5.48	4.06	44.72	17.31
respiratory, thoracic and mediastinal disorders	hyperventilation	3	40.07	12.89-124.55	39.91	12.80-124.39	113.76	5.32	3.9	39.89	15.44
respiratory, thoracic and mediastinal disorders	hypoxia	3	6.69	2.15-20.81	6.67	2.14-20.79	14.47	2.74	1.32	6.67	2.58
investigations	haemodynamic test abnormal	3	3341.14	1046.93-10662.76	3327.83	1046.99-10577.41	9523.99	11.63	10.17	3176.61	1203.01
SOC, System Organ Class; PT, Preferred Term; ROR, Reporting Odds Ratio; CI, Confidence Interval; PRR, Proportional Reporting Ratio; X2, Chi-squared; IC, Information Component; IC025, the Lower Bound of 95% CI of IC, EBGM, Empirical Bayesian Geometric Mean; EBGM05, the Lower Bound of 95% CI of EBGM
